# Supplementary material for: Akhirin Functions as an Innate Immune Barrier to Preserve Neurogenic Niche Homeostasis During Mouse Brain Development
Source: Cells. 2026 Jan 14;15(2):151. doi: 10.3390/cells15020151 (PMC12839204; doi:10.3390/cells15020151)
Supplement: Supplementary file 1 [file cells-15-00151-s001.zip]

Archive with 1 entries (1 files):
- cells-4010137-supplementary.pdf
